# Supplementary material for: Mucin Transiently Sustains Coronavirus Infectivity through Heterogenous Changes in Phase Morphology of Evaporating Aerosol
Source: Viruses. 2022 Aug 24;14(9):1856. doi: 10.3390/v14091856 (PMC9503081; doi:10.3390/v14091856)
Supplement: Supplementary file 1 [file viruses-14-01856-s001.zip]

Archive with 1 entries (1 files):
- viruses-1776487-supplementary.pdf
